# Supplementary material for: Influence of symptom burden on physical activity among patients with atrial fibrillation: The chain-mediating roles of exercise sensitivity and kinesiophobia
Source: PLoS One. 2026 Jun 30;21(6):e0352864. doi: 10.1371/journal.pone.0352864 (PMC13318014; doi:10.1371/journal.pone.0352864)
Supplement: S1 File — (XLSX) [file pone.0352864.s001.xlsx]

## Sheet: Data
Number	Sex	Age	Body mass index	Educational level	Occupation type	Marital status	Residential pattern	Average monthly household income (Yuan)	Heart failure	Hypertension	Diabetes	Ischaemic heart disease	Chronic obstructive pulmonary disease	Anxiety	Resting heart rate (beats/min)	Atrial fibrillation duration	Atrial fibrillation type	The Symptom Subscale of the University of Toronto Atrial Fibrillation Severity Scale (scores)	Exercise Sensitivity Questionnaire (scores)	Tampa Scale for Kinesiophobia Heart (scores)	The short form of the International Physical Activity Questionnaire(scores)
1	2	80	22	1	3	2	2	3	2	1	2	1	2	1	2	1	4	28	60	56	577.5
2	1	84	19.6	1	3	2	2	2	2	2	1	1	2	2	2	1	4	21	32	37	1386
3	1	74	20.8	1	2	2	2	2	1	1	2	1	2	2	3	1	4	19	53	51	462
4	2	74	25.7	1	3	1	1	1	1	1	2	1	2	1	3	1	3	22	36	34	1617
5	2	75	31.1	1	3	2	2	1	2	1	2	1	2	2	2	1	4	22	35	32	2208
6	2	51	24	1	3	2	2	1	1	2	2	1	2	2	2	3	4	23	63	59	1173
7	2	77	26.7	2	3	2	2	2	1	2	1	1	1	2	2	3	3	19	37	34	2328
8	1	71	29.8	1	3	2	2	2	1	2	2	2	2	1	2	2	3	18	60	55	1515
9	1	74	23.6	1	3	2	2	1	2	2	2	1	2	2	2	1	3	13	30	35	3928
10	1	70	19.4	1	3	2	2	1	2	1	2	2	2	2	3	1	4	9	33	34	3648
11	1	84	20.8	1	3	2	2	1	1	1	2	1	2	2	2	2	3	15	24	31	2208
12	2	75	29.2	1	3	2	2	1	2	2	2	1	2	2	3	1	3	21	59	53	1400
13	2	67	29.6	1	3	2	2	1	1	2	2	1	2	2	3	2	3	23	50	57	577
14	2	72	20.8	1	3	2	2	2	2	2	2	2	2	2	2	1	4	4	31	29	2968
15	1	79	22.7	1	2	2	2	1	2	1	2	1	2	2	1	1	4	13	65	56	1866
16	1	62	22.1	2	3	2	2	3	1	2	2	2	2	2	2	3	2	23	24	35	2595
17	1	79	23.9	1	3	2	2	2	1	1	1	2	2	2	2	1	3	25	66	55	1635
18	1	75	23.5	1	3	2	2	1	1	1	2	2	2	2	3	1	3	24	53	57	577.5
19	2	74	21.6	1	3	2	2	2	2	1	2	2	2	2	2	1	3	8	29	35	2670
20	2	68	23.5	2	3	2	2	2	1	1	2	2	2	2	3	3	2	23	60	58	577
21	1	85	25.5	2	3	2	2	3	1	1	1	2	2	2	3	2	2	21	28	34	1848
22	1	73	20.3	1	3	2	2	2	2	1	1	2	2	2	2	3	2	9	28	34	1746
23	2	73	24.3	1	3	2	2	2	1	1	1	1	2	2	1	1	4	12	32	37	2670
24	1	79	19	1	3	1	1	2	2	1	2	2	2	2	2	1	4	13	72	27	6530
25	2	79	23.3	1	3	2	2	2	2	1	2	1	2	2	2	2	2	22	64	54	570
26	2	75	30	1	3	2	2	1	1	2	2	2	2	2	2	2	3	28	61	52	577.5
27	1	68	21.8	2	3	2	2	2	2	1	2	2	2	2	2	1	4	5	27	35	2910
28	1	68	21.2	1	3	2	2	1	1	1	2	2	2	2	2	1	3	24	59	58	1173
29	2	81	23.1	1	3	2	2	2	1	1	2	1	2	2	2	1	3	10	25	34	1866
30	1	85	25.4	2	3	2	2	3	1	1	1	1	2	2	2	2	3	16	26	31	2688
31	1	74	21.6	1	3	2	2	2	2	1	2	2	2	2	2	1	3	9	24	32	2870
32	2	55	23.5	2	3	2	2	3	2	1	2	2	2	1	2	1	4	15	68	66	1493
33	2	74	29.2	1	3	1	2	1	1	1	1	1	2	2	2	2	3	26	61	55	577.5
34	1	58	22.6	1	2	2	2	1	2	2	2	2	2	2	2	1	4	8	28	29	4950
35	1	69	29	2	3	2	2	1	2	2	1	2	2	2	2	1	3	7	50	29	2448
36	1	57	24.4	2	3	2	2	3	2	2	2	2	2	2	2	3	3	11	60	37	1746
37	1	65	25.7	1	3	2	2	2	2	2	2	2	2	2	2	1	4	8	61	40	1284
38	2	66	22.1	1	3	2	2	2	1	2	2	2	2	2	2	2	4	20	57	45	1173
39	1	63	26.4	1	3	2	2	2	2	2	2	2	2	2	3	1	4	10	27	37	2328
40	2	59	20.8	1	3	2	2	1	2	2	2	2	2	1	2	1	3	16	66	50	1217
41	1	59	32.5	2	3	2	2	3	2	1	2	2	2	2	2	1	3	3	27	31	2790
42	2	70	25	1	3	2	1	3	1	1	2	2	2	2	3	1	3	25	73	55	1162
43	2	77	21.4	1	3	1	2	2	1	1	2	1	2	2	3	2	3	23	68	52	1102
44	1	70	22.5	1	3	2	2	2	1	2	2	2	1	2	2	1	4	17	57	51	1164
45	2	80	22.4	2	3	2	2	2	1	1	2	2	2	2	3	3	2	19	72	52	577.5
46	1	51	21.5	1	3	2	2	2	1	2	1	1	2	2	2	1	3	12	27	35	2790
47	2	64	24.7	1	3	2	2	2	2	1	2	2	2	1	2	1	4	12	78	50	594
48	1	75	22.8	2	3	2	2	3	2	1	2	2	2	2	2	3	4	8	23	29	4332
49	1	51	21.5	2	3	2	2	2	2	2	1	1	2	2	2	1	2	16	55	48	3003
50	1	62	23.4	1	3	2	2	1	2	2	2	2	2	2	2	1	4	0	18	38	2772
51	1	73	22.1	1	3	2	2	2	2	1	1	2	2	2	2	1	4	10	30	36	1386
52	1	70	27.4	1	3	2	2	2	1	1	2	2	2	2	1	2	4	22	65	49	924
53	1	64	23.5	2	3	2	2	3	2	1	2	2	2	2	2	1	4	7	28	30	2950
54	2	73	22.2	1	3	2	2	1	2	1	1	2	2	2	2	1	4	18	76	47	594
55	1	70	30.5	2	3	2	2	3	1	2	2	2	2	2	2	3	3	11	27	33	2670
56	1	64	31.8	1	3	2	2	2	2	2	2	2	2	1	3	3	3	12	63	63	594
57	1	60	26.6	1	3	2	2	2	2	2	1	2	2	2	2	3	3	6	27	37	4270
58	2	59	20	1	3	2	2	2	1	2	2	2	2	2	2	2	3	24	76	51	594
59	1	66	18.4	1	3	2	2	1	1	2	2	1	2	2	2	3	2	12	23	38	2670
60	1	70	22.5	2	3	2	2	2	2	1	2	2	2	2	2	1	4	3	22	34	2448
61	1	83	19.3	1	3	2	2	3	1	2	2	1	1	2	2	1	2	11	39	41	1848
62	2	65	21.9	2	3	2	2	3	2	2	2	2	2	2	2	1	4	0	25	28	2648
63	1	82	34.3	1	3	1	2	1	1	1	2	1	1	2	3	2	3	26	74	52	462
64	1	70	30.5	2	3	2	2	3	1	2	2	2	2	2	2	2	3	5	28	25	2919
65	1	78	29.4	2	3	2	2	2	1	1	1	1	2	2	2	3	2	23	59	48	1848
66	1	75	23.3	2	3	2	2	2	2	2	2	2	2	2	2	1	4	7	21	33	2208
67	1	69	28.9	1	3	2	2	2	2	2	1	1	2	2	2	1	3	2	25	39	2790
68	1	65	25.7	2	3	2	2	3	2	2	2	2	2	2	2	1	4	3	26	35	2559
69	2	64	22.6	2	3	2	2	3	1	1	2	2	2	2	3	2	3	21	72	52	594
70	2	83	21.8	1	3	2	2	1	1	1	2	1	2	2	3	2	3	26	72	51	693
71	2	81	23.3	1	3	1	2	1	1	1	1	1	2	2	3	2	3	26	62	54	462
72	1	82	24.2	2	3	2	2	3	1	1	2	1	2	2	3	1	3	10	26	38	2670
73	1	60	25.6	1	3	2	2	2	2	2	2	2	2	2	2	2	4	2	24	30	4452
74	1	62	23.4	1	3	2	2	2	2	2	2	2	2	2	2	3	4	10	26	33	2772
75	2	61	21.8	1	3	2	2	2	2	2	2	2	2	2	2	1	3	1	23	35	2870
76	1	72	24.4	1	3	2	2	1	1	2	2	2	2	2	3	1	4	25	63	47	577.5
77	1	81	27.7	1	3	2	2	2	1	1	2	1	1	2	2	2	3	27	65	51	462
78	1	78	25	1	3	2	2	2	2	1	2	1	2	2	3	3	4	9	19	36	2630
79	2	62	22	2	3	2	2	2	1	2	2	2	2	1	2	2	3	19	76	61	577.5
80	1	66	24.2	2	3	2	2	3	2	1	2	1	2	2	1	1	4	5	23	27	3572
81	1	50	30.5	2	3	2	2	3	2	1	2	2	2	2	3	1	2	17	46	50	462
82	1	80	25	2	3	2	2	2	2	1	2	1	2	2	1	3	1	9	53	43	2772
83	1	69	23	1	3	2	2	2	2	2	1	1	2	2	3	1	3	2	24	29	3252
84	1	83	23.4	1	3	2	2	2	2	1	2	1	2	2	2	1	3	15	21	34	2670
85	1	83	23.4	1	3	2	2	2	2	1	2	1	2	2	2	1	3	15	21	34	2670
86	1	61	26.2	2	3	2	2	2	1	1	1	1	2	2	2	3	2	25	63	48	2772
87	2	76	23.8	1	3	2	2	1	1	1	2	1	2	2	2	3	4	26	74	57	462
88	2	56	27.2	1	3	2	2	1	2	1	2	1	2	2	2	1	4	15	73	49	1040
89	1	66	26.3	2	3	2	2	2	2	1	2	1	2	2	2	3	4	6	25	33	2448
90	1	76	24.5	1	3	2	2	1	2	2	2	2	2	2	1	1	4	3	23	31	3132
91	1	41	38.5	1	3	2	2	1	1	1	1	2	2	2	3	1	3	15	70	48	577.5
92	2	81	30	1	3	1	2	1	1	1	2	1	2	2	3	1	3	25	73	56	577
93	2	74	25.3	1	3	2	2	2	1	1	2	1	2	2	2	1	3	27	79	55	577
94	1	79	24.7	1	3	2	2	2	1	1	2	2	2	2	3	1	3	25	69	50	577.5
95	2	75	26.6	1	2	2	2	1	1	1	2	2	1	2	3	1	3	27	70	57	462
96	2	61	33.7	2	3	2	2	2	2	1	2	2	2	2	3	1	3	5	32	37	2790
97	2	78	19.4	2	3	1	2	3	2	2	2	1	2	2	2	1	4	9	25	34	4568
98	1	76	24	1	3	2	2	1	1	1	2	1	2	1	3	1	3	29	80	59	462
99	2	72	16.4	2	3	2	2	2	1	2	2	1	1	2	2	3	4	16	20	42	1848
100	2	70	23	1	3	2	2	2	2	2	2	1	2	2	2	3	4	19	67	51	577
101	2	59	26.1	1	2	2	2	1	1	1	1	1	2	2	2	1	3	9	36	37	2772
102	2	72	24.7	1	3	1	1	1	1	1	2	1	2	2	2	1	3	23	65	57	462
103	1	67	27.7	2	3	2	2	2	1	1	2	2	2	2	2	3	3	18	33	39	2079
104	2	58	20.5	2	3	2	2	2	2	2	2	1	2	1	2	1	4	17	75	50	924
105	1	61	23.6	1	3	2	2	1	2	2	2	2	2	2	2	1	4	3	22	35	3412
106	1	78	30	1	3	2	2	2	2	2	2	2	2	2	3	1	4	7	26	34	2910
107	2	74	27	1	3	2	1	1	1	1	2	1	2	2	2	2	3	25	66	56	577.5
108	1	72	21	1	3	2	2	1	1	2	2	1	2	2	3	1	3	25	71	54	577
109	2	58	26.1	1	3	2	2	2	2	1	1	1	2	2	2	1	4	4	31	31	3483
110	2	49	20	2	3	2	2	3	2	2	2	2	2	2	2	1	4	3	24	24	5358
111	2	60	24	1	3	2	2	1	1	1	1	1	2	2	3	3	3	27	75	61	462
112	2	59	24	1	2	2	2	1	1	2	2	1	2	1	2	2	3	22	70	53	1155
113	2	72	25	1	3	1	2	2	1	1	2	1	2	2	2	2	3	27	73	65	577.5
114	2	42	24.2	1	2	2	2	1	2	2	2	2	2	1	2	3	4	11	76	58	2310
115	2	75	26.7	1	3	1	1	1	1	1	2	2	2	2	2	2	3	13	75	51	577.5
116	1	72	29.4	2	3	2	2	3	2	1	2	2	2	2	3	1	3	12	19	21	2088
117	2	72	35.8	1	3	2	2	1	1	1	2	1	2	1	3	3	3	26	69	64	462
118	2	69	19.6	1	3	2	2	2	2	2	2	2	2	1	3	1	4	17	72	51	1848
119	1	48	24.3	1	3	2	2	1	1	1	2	2	2	2	2	1	3	33	49	50	1386
120	2	64	30.2	1	2	2	2	2	2	1	2	2	2	1	2	1	2	9	70	50	528
121	2	78	25.6	1	2	2	2	3	2	1	2	1	2	1	1	1	4	19	57	46	2919
122	1	82	26.3	1	3	1	1	2	2	2	2	1	2	1	2	2	2	22	47	54	2439
123	2	57	26	2	3	2	2	2	1	2	2	2	2	1	2	1	3	19	39	45	1155
124	1	69	23.9	1	1	2	2	2	2	1	2	2	2	1	2	1	4	18	75	47	4319
125	2	67	19.3	1	3	2	2	1	2	1	2	2	2	2	2	1	4	8	65	53	3465
126	1	56	25.7	2	2	2	2	3	2	1	2	2	2	1	1	1	4	0	74	47	2772
127	1	47	24.5	2	2	2	2	2	2	1	2	1	2	1	2	1	4	14	54	44	1386
128	1	56	23	1	1	2	2	1	2	2	2	2	2	1	2	1	4	10	46	52	4258
129	1	67	27.3	1	1	2	2	2	2	1	2	2	2	1	2	3	2	7	37	40	3972
130	1	71	22.3	2	2	2	2	3	2	2	2	1	2	1	2	1	3	11	55	43	4978
131	2	69	19.6	1	2	2	2	2	2	2	2	2	2	2	2	1	4	17	68	55	2430
132	2	75	23.1	1	2	2	2	2	1	1	1	1	2	2	2	2	4	25	49	51	2088
133	1	72	20.3	1	2	2	2	1	2	2	2	1	2	2	2	1	4	15	55	47	2772
134	2	81	22.5	2	2	2	2	3	2	1	2	2	2	1	1	1	4	18	45	42	2079
135	1	71	24.9	1	2	2	2	2	2	2	2	2	2	2	2	3	4	4	35	35	4978
136	2	69	26.4	1	2	2	2	3	2	1	2	2	2	1	2	1	3	5	47	41	3528
137	1	75	28	1	2	2	2	3	2	1	1	1	2	1	2	1	4	10	47	39	809
138	1	75	24.8	1	2	2	2	2	2	2	1	1	2	1	2	3	1	4	37	46	1386
139	2	74	31.7	1	2	2	2	2	1	1	1	1	2	2	2	1	3	12	26	47	1386
140	1	88	22.1	2	1	1	2	3	2	2	2	2	2	1	2	1	2	22	52	48	462
141	1	72	26.3	1	2	2	2	1	1	2	2	2	2	2	2	3	4	0	20	37	2772
142	2	73	24.5	1	2	2	2	2	1	1	1	1	2	1	3	1	4	21	52	56	1386
143	1	71	22.7	1	3	2	2	1	1	1	2	2	2	1	2	3	2	15	43	45	1386
144	1	52	26.2	1	1	2	2	3	1	2	2	2	2	1	2	1	4	11	27	43	2310
145	1	64	31.4	1	3	2	2	1	1	2	2	2	2	2	3	3	2	24	35	53	577.5
146	2	52	19.8	1	3	2	2	1	2	1	2	1	2	1	3	1	3	6	68	42	5670
147	2	64	27.1	1	3	2	2	2	2	1	2	2	2	1	3	1	3	21	59	50	4258
148	2	67	20.4	2	3	2	1	2	1	1	2	2	2	2	2	1	4	16	69	57	2248
149	1	61	24.2	1	3	2	2	3	2	1	1	2	2	1	2	2	3	13	38	41	3612
150	1	64	21	1	3	2	2	2	2	2	2	2	1	1	3	2	2	20	54	50	1617
151	2	80	24.4	2	2	1	1	2	2	2	2	1	2	1	2	3	3	11	63	49	1386
152	1	80	16.2	2	2	2	2	3	2	2	2	1	2	1	2	3	3	22	48	44	2772
153	2	78	25	1	2	1	2	1	2	2	2	2	2	2	2	1	4	20	38	41	2919
154	1	66	23.4	2	2	2	2	3	2	2	2	2	2	2	1	3	4	21	67	45	1386
155	2	60	16.9	1	3	2	2	1	1	2	2	2	2	2	2	2	3	18	65	55	1155
156	2	55	20.5	2	1	1	2	2	2	2	1	1	2	2	2	2	4	11	60	47	577.5
157	2	70	25.1	1	2	2	2	3	2	1	2	2	2	2	3	1	4	17	56	36	3750
158	2	74	15.4	1	3	2	2	1	1	2	2	2	2	2	2	3	4	19	36	40	693
159	2	69	22.4	1	3	2	2	2	2	2	2	2	2	1	3	1	3	17	66	62	2772
160	1	68	22.3	1	2	2	2	1	1	1	2	2	2	2	3	1	3	24	56	44	1386
161	1	52	19.1	1	3	2	2	3	2	2	2	1	2	1	2	3	1	5	54	48	6270
162	1	79	25.1	1	3	2	2	2	2	2	2	1	2	2	1	2	2	4	36	42	924
163	1	68	27.5	2	2	2	2	3	2	1	2	2	2	2	2	3	2	7	27	33	3892
164	1	84	23.7	2	2	2	2	3	2	1	2	2	2	2	1	3	2	17	31	30	3612
165	2	84	28.5	1	2	2	2	1	1	1	1	1	2	1	2	1	4	17	43	43	2079
166	1	78	22.9	2	2	2	2	2	1	1	2	2	1	1	2	1	2	23	52	47	4452
167	1	62	26.8	2	2	2	2	2	2	1	1	2	2	2	1	2	4	5	33	32	6132
168	2	73	22	1	3	2	2	1	2	2	2	1	2	1	2	2	3	19	66	52	1386
169	1	82	27.3	1	2	2	2	1	1	2	2	1	2	1	3	3	2	20	70	53	577.5
170	2	66	21.6	1	2	2	2	2	1	2	2	2	2	1	2	1	2	15	70	51	577.5
171	1	34	24.3	2	1	2	2	3	1	2	2	2	2	1	2	1	4	17	65	50	2359
172	1	84	20.3	2	2	2	2	3	2	2	2	2	2	1	1	1	2	13	48	50	1386
173	1	75	26	1	2	2	2	1	2	1	2	1	2	2	1	2	4	20	43	53	1386
174	1	48	25.6	2	2	2	2	3	2	2	2	2	2	1	2	1	3	2	36	38	5772
175	2	75	26.4	1	2	1	1	2	2	2	2	2	2	1	2	1	3	12	67	55	577.5
176	1	55	25.1	1	3	2	2	2	2	1	2	2	2	2	2	1	3	4	46	44	2772
177	2	84	20.5	1	2	1	2	2	1	1	2	2	2	2	3	3	4	26	74	58	462
178	1	68	24.8	2	2	2	1	3	2	1	2	2	2	1	2	1	4	10	45	40	1848
179	2	83	19.3	2	2	2	2	3	2	1	1	1	2	1	3	3	3	18	69	48	3132
180	1	48	25.6	1	1	2	2	3	2	2	2	2	2	2	2	1	3	6	56	44	3150
181	1	54	26.7	1	3	2	2	2	2	2	2	1	2	2	3	1	3	25	28	37	924
182	2	74	22.6	1	1	2	2	2	1	2	2	1	2	2	2	3	2	21	62	55	462
183	2	83	28.4	2	2	2	2	3	1	2	1	1	2	1	2	2	2	25	35	45	462
184	2	80	17.3	2	2	2	2	3	2	1	2	2	2	1	2	2	4	16	42	44	2919
185	2	46	26	1	1	2	2	3	2	1	2	2	2	1	2	1	4	16	67	52	2772
186	1	75	26.5	1	2	2	2	2	2	1	2	2	2	2	2	1	4	9	28	33	2772
187	1	63	24	1	3	2	2	2	2	2	2	2	2	2	2	2	2	5	29	31	6132
188	1	54	18.9	2	2	2	2	3	2	2	2	2	2	1	2	1	3	5	38	34	3612
189	1	61	26.8	2	2	2	2	3	1	1	2	1	2	2	2	1	4	4	28	32	1386
190	1	48	24.5	1	3	2	2	3	1	2	2	2	2	2	2	1	2	3	19	37	2541
191	1	75	26	2	2	2	2	3	1	1	2	2	2	1	2	1	2	4	32	42	2772
192	1	53	23.4	1	1	2	2	2	2	2	1	2	2	2	3	1	3	13	59	49	594
193	2	63	28.5	1	2	2	2	2	2	2	2	2	2	1	2	1	4	14	71	59	577.5
194	2	75	26.4	2	2	2	2	3	2	2	2	2	2	2	2	1	3	14	37	37	2128
195	1	56	25.4	2	2	2	2	3	2	1	2	2	2	1	2	1	3	8	39	34	3612
196	1	92	22.5	2	2	1	2	3	2	1	1	1	2	2	3	3	4	16	47	47	577.5
197	2	74	21.4	1	3	2	2	2	2	2	2	2	2	2	2	2	2	10	36	49	1386
198	1	63	24.6	1	1	2	2	3	2	2	2	2	2	2	2	1	2	8	18	39	1386
199	1	86	24.2	2	2	2	2	3	2	1	2	1	2	1	2	3	1	22	60	53	1617
200	2	75	26.5	1	3	2	2	2	1	1	2	1	2	2	2	1	3	4	72	31	2079
201	1	67	22.8	1	2	2	2	2	2	2	2	1	1	2	2	1	3	13	33	37	2639
202	1	80	18.5	2	2	2	2	3	2	2	1	1	2	2	1	1	3	19	27	35	1386
203	2	80	26.4	2	2	2	2	2	2	1	2	2	2	2	2	1	4	9	37	34	2086
204	2	74	27.4	1	2	2	2	2	2	1	2	1	2	2	2	1	4	11	63	52	1386
205	1	65	27.6	1	3	2	2	1	2	1	2	2	2	2	2	1	3	17	57	50	577.5
206	2	54	28.9	1	3	2	2	1	2	1	2	1	2	1	2	2	3	18	67	53	924
207	1	60	25.2	1	3	2	2	2	1	2	2	2	2	2	2	1	3	19	35	33	1386
208	2	76	29.1	2	2	2	2	3	2	2	1	2	2	1	1	3	2	26	41	37	2541
209	1	74	26.4	2	2	2	2	2	2	1	2	2	2	2	2	1	4	16	35	33	2679
210	1	78	27.4	1	3	2	2	1	2	1	2	2	2	2	2	3	3	17	30	35	2679
211	1	68	24.2	1	2	2	2	3	2	2	2	1	2	2	2	1	4	7	56	32	2079
212	1	70	23	2	2	2	2	3	2	1	2	2	2	1	2	3	2	27	33	43	577.5
213	1	57	23.1	2	2	2	2	3	2	2	2	2	2	2	2	3	3	8	35	38	2079
214	2	71	21.3	1	2	2	2	2	2	1	2	2	2	2	3	3	3	12	64	46	577.5
215	2	70	29.6	1	2	2	2	1	1	2	2	2	2	1	2	2	3	19	67	51	577.5
216	1	58	26.8	2	2	2	2	3	2	1	2	2	2	2	1	1	4	7	44	35	2448
217	1	68	32	2	2	2	2	3	2	2	2	2	2	1	2	1	3	19	36	35	2439
218	1	51	33	1	3	2	2	2	2	1	2	2	2	2	3	1	4	10	31	33	2648
219	1	66	25.4	1	2	2	2	1	2	2	2	2	1	2	2	1	4	26	64	54	924
220	1	71	27	1	2	2	2	2	2	2	2	1	2	2	2	1	4	2	72	32	2079
221	1	70	23	2	2	2	2	2	2	1	2	2	2	2	2	1	3	4	24	35	2639
222	2	59	20.8	1	1	2	2	3	2	1	2	2	2	2	2	1	3	14	23	33	3066
223	1	73	22.4	1	2	2	2	3	1	2	2	1	2	1	2	1	3	7	23	32	3472
224	1	68	26.2	1	3	2	2	2	2	2	2	1	2	2	2	2	4	15	28	34	2772
225	2	78	19.2	1	2	2	2	3	2	1	1	1	2	2	1	1	4	10	29	32	1386
226	1	59	31.2	1	3	2	2	1	1	1	1	1	1	1	1	2	2	21	30	43	2506
227	2	59	24.3	1	3	2	2	1	2	2	2	2	2	2	1	3	3	18	64	44	2968
228	1	58	22.5	1	3	2	2	2	2	2	1	2	2	2	2	1	4	2	31	34	6790
229	1	67	29.9	1	3	2	2	2	2	1	2	2	2	2	2	1	4	8	35	34	2037
230	2	79	28.8	1	2	2	2	2	2	1	2	2	2	2	1	1	4	12	63	51	1386
231	1	86	20.8	2	2	2	2	3	1	2	1	2	2	2	2	1	3	20	60	49	693
232	2	68	22.4	1	3	2	2	1	2	1	1	1	2	1	1	1	4	18	63	46	2639
233	1	69	21.3	1	3	2	2	1	1	1	2	2	2	1	2	1	4	21	39	43	346
234	2	56	21.7	1	3	2	2	1	2	1	2	2	2	2	2	1	4	18	63	53	1155
235	2	55	23.2	2	2	2	2	3	2	1	2	2	2	2	2	1	4	14	36	30	2217
236	1	87	23.1	2	2	2	2	2	2	1	2	1	2	2	1	2	4	19	27	33	2887.5
237	2	68	25.7	1	3	2	2	1	2	1	2	1	2	2	3	2	3	11	33	30	2679
238	2	69	20.4	1	3	2	2	1	1	2	2	1	2	2	3	1	4	18	58	56	1386
239	1	75	22	2	2	2	2	2	1	1	2	2	1	1	2	1	3	16	54	56	462
240	1	74	18.7	1	2	2	2	2	2	1	2	2	2	2	3	1	4	12	58	47	1284
241	2	55	20.3	1	2	2	2	3	1	1	2	2	2	1	2	1	3	22	64	52	924
242	1	68	27.1	2	2	2	2	2	2	2	2	1	2	2	3	3	4	10	29	34	1866
243	1	61	22.3	1	2	2	2	2	1	2	2	2	2	2	2	2	4	20	66	55	1386
244	1	84	23.1	1	3	2	2	2	2	2	2	1	2	2	2	3	4	14	28	29	2448
245	2	75	29.2	1	3	2	2	2	2	2	2	1	2	1	3	1	3	23	25	26	2328
246	1	82	23.8	2	2	2	2	3	2	2	2	2	2	2	2	2	4	10	29	35	2772
247	2	81	23.4	1	3	1	1	1	1	1	2	2	2	2	3	3	4	15	42	42	2310
248	1	84	21.8	1	3	2	2	1	1	2	2	1	1	2	3	3	3	25	42	54	396
249	1	94	20	1	3	1	2	1	1	2	2	2	1	2	2	3	1	31	55	53	577.5
250	2	81	26	1	3	2	2	1	1	1	2	2	2	2	2	3	1	26	69	56	577.5
251	2	78	30.3	1	3	2	2	2	1	2	2	2	1	2	2	1	4	18	39	37	528
252	1	73	24.8	1	3	1	2	2	1	1	2	2	1	2	2	2	4	24	60	54	577.5
253	1	72	22	1	3	2	2	2	1	2	1	2	2	2	2	1	3	26	69	44	3465
254	2	69	24.4	1	3	2	2	2	1	1	1	2	1	2	3	1	2	23	81	45	3003
255	1	71	25.7	1	3	1	1	1	1	1	1	2	2	2	2	1	4	15	84	44	1935
256	1	79	27.5	2	3	1	2	2	1	1	1	1	2	2	2	2	3	27	82	44	1848
257	1	58	24.5	1	3	2	2	1	2	2	2	2	2	2	2	1	4	20	52	37	1335
258	1	69	25.3	1	3	2	2	1	1	1	1	1	2	2	2	2	3	22	62	47	636
259	2	63	27	1	3	2	2	1	1	2	2	1	2	2	2	1	4	16	49	45	735
260	2	68	24.4	1	3	2	2	2	1	1	2	1	2	2	2	2	3	18	45	44	1848
261	2	63	25	1	3	2	2	1	1	2	2	1	2	2	2	1	3	19	50	51	990
262	1	76	23.3	1	2	1	1	2	1	1	1	1	2	2	3	3	3	25	53	54	462
263	2	78	24	1	2	2	2	1	1	1	1	1	2	2	2	3	4	19	60	50	396
264	2	58	23.1	1	2	2	2	2	1	2	2	1	2	2	1	1	3	15	83	47	462
265	1	69	28.3	1	3	2	2	2	1	2	1	2	2	2	2	1	4	16	70	51	297
266	1	76	25.7	1	3	1	2	1	1	2	2	2	1	2	2	3	3	27	90	52	396
267	2	63	23.4	1	3	2	2	2	2	1	1	2	2	2	2	3	4	9	36	31	1386
268	2	81	22.2	2	3	1	2	2	1	1	1	1	2	2	2	3	2	19	82	52	330
269	2	72	23.1	1	3	2	2	1	1	2	1	2	2	2	2	3	3	24	74	60	264
270	1	69	26.4	2	3	1	1	1	2	1	2	2	2	2	2	2	4	17	50	47	495
271	2	71	27	1	3	2	2	1	1	2	2	1	2	2	2	1	4	22	70	56	396
272	1	65	23.8	2	2	2	2	2	2	1	2	2	2	2	2	2	4	9	30	33	2079
273	2	78	25.1	1	3	2	2	1	1	1	1	2	2	2	3	3	3	14	41	43	577.5
274	1	58	25	2	3	2	2	2	2	1	2	2	2	2	3	1	3	5	24	28	4039
275	2	65	22.7	2	3	2	2	1	2	1	1	2	2	2	2	2	4	10	29	29	2541
276	1	72	22.4	1	3	2	2	2	2	1	1	2	2	2	2	1	4	3	27	30	2226
277	1	49	20.8	2	3	2	2	3	2	2	2	2	2	2	2	1	4	13	31	33	2679
278	1	60	24.8	1	3	2	2	2	1	1	2	2	1	2	3	3	2	23	67	52	924
279	1	80	21.3	1	3	1	2	2	1	2	2	2	1	2	2	3	3	15	52	53	693
280	2	80	23.5	1	3	2	2	1	2	1	2	2	2	2	2	1	3	10	29	36	2319
281	2	62	25.1	2	3	2	2	2	2	1	2	1	2	2	2	3	4	7	34	42	1386
282	1	67	28.7	1	2	2	2	2	1	2	2	1	2	2	2	1	2	10	46	37	198
283	2	88	24.4	2	3	1	2	3	1	1	2	2	2	2	2	3	4	11	64	39	1732.5
284	1	75	23.9	1	3	2	2	1	1	1	2	2	2	2	3	1	4	12	42	45	3066
285	1	65	23.5	2	3	2	2	3	2	1	2	2	2	2	2	1	3	6	20	34	4758
286	2	71	23.5	1	3	1	1	2	1	1	2	2	2	2	3	1	3	24	54	46	396
287	2	69	26.5	1	3	2	2	2	1	1	2	2	2	2	1	2	2	13	57	44	2019
288	2	77	22.7	1	3	2	2	2	2	1	2	2	2	2	1	1	3	19	60	43	990
289	1	66	23.4	2	2	2	2	3	2	1	2	2	2	2	3	3	4	5	20	35	3412
290	1	74	23.3	1	3	2	2	1	1	2	2	1	2	2	2	1	3	24	64	48	577.5
291	2	64	24.3	1	2	2	2	2	2	1	2	2	2	2	2	1	4	9	27	38	4065
292	1	72	19.2	1	3	2	2	1	1	2	1	2	2	2	2	3	4	13	21	38	3465
293	2	68	28.3	1	3	2	2	2	2	1	1	2	2	2	2	3	4	7	26	37	3363
294	2	51	25.5	1	3	2	2	1	2	2	2	2	2	2	2	1	3	6	31	35	7224
295	2	71	18.7	1	3	2	2	1	1	1	2	2	2	2	2	1	3	24	57	49	808
296	1	80	31.5	2	2	2	2	2	1	1	2	1	2	2	2	1	3	24	60	48	495
297	2	70	29.8	1	3	2	2	2	2	1	1	2	2	2	2	3	3	14	25	39	1155
298	1	61	26.1	1	3	2	2	1	2	2	2	1	2	2	2	1	4	3	19	36	4892
299	2	71	25.4	1	2	2	2	2	2	1	2	1	2	2	2	1	4	6	29	36	3794
300	2	51	23.6	2	2	2	2	2	2	1	2	2	2	2	2	1	4	3	23	34	3874
301	2	76	23.3	1	2	2	2	1	1	2	2	2	2	2	2	2	3	22	63	50	577.5
302	1	77	21	2	2	2	2	3	1	2	2	1	2	2	2	2	3	27	71	54	808
303	1	59	23.8	1	2	2	2	2	2	1	2	2	2	2	2	1	4	0	24	27	5838
304	1	54	22.5	1	2	2	2	2	1	2	2	2	2	2	2	1	3	18	65	48	924
305	1	74	22.8	2	2	2	2	2	2	1	1	2	2	2	2	2	4	10	29	33	4065
306	2	71	27.3	1	3	1	1	1	1	2	2	1	2	2	2	1	3	22	64	51	577.5
307	1	66	22.4	1	2	2	2	3	1	1	2	1	2	2	2	1	4	14	64	46	1155
308	2	69	23.8	1	2	2	2	3	1	2	2	1	2	2	3	2	3	25	70	57	594
309	1	72	24	2	2	2	2	2	2	1	2	2	2	2	2	1	4	5	31	33	4305
310	1	72	25	1	3	2	2	2	2	1	1	2	1	2	1	2	4	10	56	41	1386
311	2	56	23.8	1	3	2	2	1	2	1	2	2	2	1	2	2	3	18	73	48	970
312	1	68	27.6	1	2	1	2	3	1	2	1	1	1	2	2	3	1	27	70	55	578
313	1	78	23.5	1	2	1	2	3	1	2	1	1	1	2	1	3	1	26	66	48	577.5
314	2	77	21.8	1	3	1	2	1	1	1	2	1	2	2	3	1	3	28	75	55	577.5
315	2	64	24.1	2	2	1	1	3	2	1	2	2	2	2	2	1	4	6	73	50	1386
316	1	70	24.2	1	3	1	2	1	1	1	2	1	2	2	2	1	3	26	70	53	594
317	2	79	27.4	1	3	1	2	2	1	1	2	1	1	2	1	3	4	27	80	53	577.5
318	1	57	22.8	1	3	2	2	2	2	2	2	2	2	2	2	1	4	2	26	32	3372
319	2	72	29.7	1	3	2	2	1	1	2	1	1	2	2	2	3	1	29	71	49	594
320	2	59	25.2	1	3	2	2	1	2	1	2	2	2	1	3	1	4	17	71	46	1155
321	1	68	24.2	1	3	2	2	2	1	1	1	1	2	2	2	1	3	12	29	41	4158
322	2	45	23.7	2	2	2	2	3	2	1	2	2	2	2	3	3	3	20	70	51	924
323	1	75	30.8	1	3	1	1	1	1	1	2	2	2	2	3	1	3	25	66	50	462
324	1	61	25	1	2	2	2	2	2	2	2	1	2	2	2	1	4	6	26	37	4354
325	2	48	23.8	2	2	2	2	2	2	1	2	2	2	1	2	1	4	21	66	50	1040
326	2	75	24.8	1	2	2	2	2	2	1	1	1	2	2	2	3	4	23	79	48	1617
327	2	72	26.7	1	2	2	2	2	2	1	1	1	2	1	2	1	4	2	69	45	1386
328	1	51	26.4	1	3	2	2	2	2	1	2	2	2	2	2	1	4	6	29	34	5118
329	1	72	24.6	2	2	2	2	2	1	2	2	1	2	2	2	2	1	22	48	48	2226
330	2	68	21.6	1	3	2	2	1	1	1	1	1	2	2	2	1	4	22	70	50	2772
331	2	80	23.6	1	3	1	1	2	2	1	2	1	2	1	2	3	1	22	32	41	10344
332	1	78	22.5	2	2	2	2	2	2	1	2	1	1	2	2	2	1	18	44	43	3372
333	2	79	20.9	1	3	1	1	1	1	1	2	2	2	2	3	3	3	23	75	46	577.5
334	1	77	23.9	1	3	2	2	1	2	2	2	2	2	2	1	2	4	6	23	37	4425
335	1	71	25.4	2	2	2	2	2	2	1	1	2	2	2	1	1	4	6	28	33	4065
336	1	58	21.5	1	3	2	2	2	2	2	2	2	2	2	2	1	4	4	21	36	3412
337	2	58	27.6	2	2	2	2	3	1	1	2	1	2	1	2	3	4	27	65	54	578
338	1	82	26	1	2	2	2	2	1	2	2	1	2	2	2	2	3	26	68	51	1040
339	2	79	27.4	1	3	1	2	3	1	1	2	2	2	2	2	2	4	23	37	49	462
340	1	86	28.9	1	2	1	2	2	2	1	2	1	2	2	2	3	4	12	24	36	2772
341	1	66	21.1	2	2	2	2	3	2	1	2	1	2	2	2	1	4	12	26	35	3363
342	1	72	29.7	1	1	2	2	2	2	1	2	1	2	2	2	1	4	10	25	36	2328
343	2	58	26.7	1	1	2	2	1	2	1	2	1	2	1	2	1	4	13	72	49	495
344	1	83	18.4	2	1	1	2	2	1	1	2	1	2	2	2	2	4	7	35	40	1386
345	1	71	19.5	1	2	1	1	2	1	2	2	1	2	2	2	2	4	12	28	39	809
346	1	68	22.9	2	2	2	2	1	2	1	1	1	2	2	3	3	3	9	40	37	594
347	1	69	26.1	1	3	2	2	2	1	2	1	2	2	2	2	1	4	23	61	46	198
348	2	69	27.1	1	1	2	2	1	1	1	2	2	2	2	3	2	3	23	63	46	297
349	2	65	22.2	2	2	2	2	2	2	1	2	1	2	2	2	1	4	14	43	43	1140
350	1	59	24.5	2	1	2	2	2	2	1	2	2	2	2	2	1	4	3	20	27	5946
351	1	59	21.1	2	2	2	2	2	2	1	2	2	2	2	2	1	4	20	51	47	1135
352	1	78	23.5	1	3	1	2	2	1	1	2	1	2	2	1	3	1	24	40	46	1386
353	1	52	19.6	2	3	2	2	2	2	2	2	2	2	2	1	2	4	7	21	43	12264
354	2	82	20.2	1	3	1	2	2	2	2	2	1	2	2	2	3	4	12	76	47	924
355	1	78	30.8	1	1	1	1	1	1	1	2	1	2	2	2	2	2	20	71	54	924
356	2	84	26.7	1	1	1	2	1	1	2	2	2	2	2	3	3	2	24	76	55	1039.5
357	1	76	18.6	1	2	2	2	2	1	1	2	2	2	2	1	1	4	9	23	34	3252
358	2	57	24.4	1	1	2	2	2	2	2	2	2	2	2	2	3	4	6	29	35	2879
359	2	79	22.5	1	2	2	2	2	2	1	2	1	2	2	2	1	3	22	75	50	924
360	2	78	29.6	1	2	2	2	2	2	1	1	1	2	2	2	1	3	6	30	34	2679
361	1	80	27.9	1	3	2	2	1	1	1	2	1	1	2	3	1	3	22	67	55	462
362	2	86	25.3	1	2	1	2	2	1	1	1	1	2	2	2	3	1	27	73	54	495
363	2	72	25.8	1	2	2	2	2	1	1	2	2	2	2	1	1	4	11	29	36	2092.5
364	2	70	25.2	1	2	2	2	2	2	2	1	2	2	1	3	1	3	5	75	51	1617
365	1	59	23.5	1	3	2	2	2	2	1	2	2	2	2	1	1	4	3	24	31	4932
366	1	66	25	1	2	1	1	2	2	2	2	2	2	2	2	1	3	11	71	47	1155
367	2	58	22	2	2	2	2	2	2	1	2	2	2	2	2	1	3	8	22	36	3141
368	1	82	19.1	2	2	2	2	2	1	2	2	1	2	2	2	2	3	9	23	40	2248
369	1	78	25.8	1	2	2	1	2	2	1	2	1	2	2	2	1	3	12	73	47	1155
370	2	85	12.1	1	3	2	2	1	2	2	2	2	2	2	2	1	4	7	73	50	924
371	2	78	19.6	1	1	2	2	2	2	1	1	1	2	2	3	1	4	5	31	38	3252
372	1	74	22.2	1	2	2	2	2	1	1	1	1	2	2	2	2	3	23	74	53	891
373	1	53	29.4	2	2	2	2	3	1	2	2	2	2	2	3	1	3	12	21	35	2328
374	1	92	21	1	3	1	2	2	2	2	1	2	2	2	2	3	1	8	72	48	924
375	1	76	23.6	2	2	2	2	2	1	1	1	1	1	2	2	1	4	22	70	53	924
376	1	73	26.8	2	2	2	2	2	1	1	2	1	2	2	2	3	3	16	20	34	2772
377	1	41	30.9	2	2	2	2	3	1	2	1	2	2	2	2	1	4	13	23	33	2679
378	1	53	29.4	1	3	2	2	2	1	2	2	2	2	1	2	2	3	11	68	53	1039.5
379	1	73	23.7	2	2	2	2	2	2	1	2	1	2	2	2	3	1	17	29	35	3279
380	2	71	21.8	1	2	2	2	2	1	2	2	2	2	2	3	3	2	26	78	54	693
381	1	74	19.8	1	1	2	2	1	2	2	2	2	1	2	2	1	3	12	65	48	924
382	1	42	24.4	2	2	2	2	2	2	2	2	2	2	2	2	1	4	9	26	33	4727
383	1	84	20.8	2	2	2	2	2	1	1	2	2	2	2	2	1	3	7	22	37	2559
384	2	61	21.8	2	2	2	2	3	2	1	2	2	2	2	2	1	4	3	25	34	2679
385	2	84	18	1	1	2	2	2	2	2	2	1	2	2	2	2	3	12	74	50	924
386	1	75	23.2	1	3	2	2	2	1	1	2	1	1	2	2	2	3	19	74	48	1155
387	2	76	21.6	1	2	1	1	2	2	2	2	1	2	2	1	3	1	21	75	48	2079
388	2	74	26.3	1	1	2	1	1	2	1	2	2	2	2	2	1	4	6	71	46	1039.5
389	1	93	25.1	1	3	1	2	2	2	1	2	2	1	2	2	2	2	19	76	50	924
390	2	63	23.4	1	2	2	2	2	2	1	1	2	2	2	2	2	4	8	25	36	2097
391	1	82	23.4	2	2	2	2	3	1	1	2	1	2	2	2	3	1	16	25	39	2772
392	2	69	30.7	1	3	2	2	1	1	1	2	2	2	2	2	1	4	22	70	56	462
393	1	55	23.7	2	2	2	2	3	2	2	2	2	2	2	2	1	3	9	26	31	3381
394	2	76	19.6	1	3	1	1	1	2	2	2	2	2	2	3	3	3	18	77	48	1155
395	2	76	26.8	1	3	2	2	1	1	1	1	1	2	2	2	3	2	22	70	49	924
396	2	64	29.3	2	2	2	2	2	1	2	2	2	2	2	2	3	3	12	25	37	2772
397	2	80	26.6	1	1	2	2	1	1	2	2	1	2	2	3	2	3	19	77	49	990
398	1	79	26.6	1	3	2	2	1	2	1	2	1	2	2	1	1	4	12	24	37	3465
399	1	88	22.4	2	2	2	2	2	1	1	2	2	1	2	1	3	3	12	22	34	2541
400	2	76	21.9	1	1	2	2	1	1	2	2	1	2	2	1	3	1	19	76	50	1155
401	1	73	22.8	1	2	1	1	2	2	2	1	2	2	2	1	1	1	14	48	47	2772
402	1	58	18.7	2	2	2	2	3	2	1	2	2	2	2	3	1	4	4	37	44	2466
403	1	56	23.9	2	2	2	2	2	2	1	2	2	2	2	3	3	3	8	25	34	3141
404	2	80	26.6	1	3	2	2	1	1	2	2	1	2	2	2	2	4	21	53	46	924
405	2	67	22	1	1	2	2	2	1	1	2	1	2	2	2	1	4	8	75	48	1155
406	1	73	20.4	1	3	2	1	1	1	2	2	2	2	2	2	1	3	8	77	49	1039.5
407	1	72	16.4	2	2	2	2	2	1	2	2	2	2	2	2	1	3	16	27	35	3132
408	1	77	23.3	1	3	2	2	1	1	2	2	1	1	2	2	1	3	18	75	50	808.5
409	2	75	25	2	2	2	2	2	2	2	2	2	2	2	2	1	3	9	26	34	3834
410	1	71	23	1	2	2	2	2	2	2	2	2	2	2	3	3	4	5	24	34	3723
411	1	68	29	2	2	2	2	2	1	1	2	1	2	2	2	2	3	11	21	36	2550
412	2	81	26.3	1	1	1	2	2	1	1	2	1	1	2	2	3	2	15	74	47	577.5
413	1	69	24.2	2	2	2	2	2	2	2	2	2	2	2	1	1	3	2	20	32	4074
414	1	47	27.7	1	3	2	2	1	2	2	2	2	2	2	1	1	4	1	29	32	4359
415	2	68	24.1	1	1	2	2	2	2	1	1	2	2	2	2	3	4	9	70	47	462
416	2	68	22.5	2	2	2	2	2	2	1	2	2	2	1	2	1	4	6	71	48	1155
417	2	82	23.1	1	1	2	2	2	1	1	2	1	2	2	2	1	3	20	72	52	924
418	2	60	21.9	1	3	2	1	2	2	1	2	2	2	2	1	1	4	8	22	41	12318
419	1	58	24.2	2	2	2	2	3	2	1	2	2	2	2	1	1	4	2	22	22	4506
420	1	58	22.5	1	3	1	2	3	2	1	2	2	2	2	1	1	3	7	22	32	3972
421	1	68	25.2	2	2	1	2	3	2	2	2	1	2	2	2	1	3	7	46	37	495
422	1	59	21.7	1	3	1	1	2	2	2	2	2	2	1	3	1	4	22	42	36	495
423	2	67	22	2	2	2	2	2	1	1	2	1	2	2	2	1	4	11	73	49	1386
424	1	86	14.4	1	3	1	1	1	1	2	2	2	2	2	2	1	3	17	75	51	693
425	1	37	25.7	1	3	2	2	2	1	2	2	2	2	2	2	1	3	10	26	35	3341
426	1	73	30.4	1	3	2	2	1	1	2	2	2	2	2	3	1	3	22	73	49	594
427	1	77	23.3	1	3	2	1	1	1	2	2	1	2	2	3	1	3	19	73	50	924
428	1	71	23	2	2	2	2	3	1	1	2	2	2	2	3	3	3	14	24	33	2439
429	2	80	26.3	2	2	1	2	2	2	1	1	2	2	2	2	1	4	9	30	34	3252
430	1	56	25.8	1	3	2	2	1	1	2	2	2	2	2	3	2	3	16	65	48	594
431	2	58	24.7	2	2	2	2	2	1	2	2	2	2	2	3	3	3	12	27	33	2559
432	2	67	22.9	1	3	2	2	2	1	2	1	2	2	2	2	1	1	20	64	51	165
433	1	91	20.4	1	3	1	2	3	1	1	2	1	2	2	1	3	1	22	74	54	247.5
434	2	74	22.2	2	2	2	2	3	1	1	2	2	2	2	2	3	4	11	55	40	1386
435	2	80	20.5	1	3	1	2	2	1	2	2	2	2	2	2	2	3	21	60	44	1386
436	2	74	22.8	1	1	2	2	1	1	1	2	2	2	2	2	3	3	9	35	47	594
437	1	84	29.7	2	2	1	2	3	2	1	2	1	2	2	2	3	1	15	57	40	1386
438	1	71	22.2	2	2	2	2	2	2	1	2	2	2	2	3	1	3	5	34	45	1155
439	2	78	27.6	1	2	2	2	2	1	1	2	1	1	2	2	3	2	14	63	52	1039.5
440	2	69	24.4	1	1	2	2	2	2	1	1	2	2	2	2	3	3	8	51	48	1386
441	1	37	25.7	1	3	2	2	2	1	2	2	2	2	2	2	1	3	8	24	38	2679
442	2	85	27	2	2	2	2	2	1	1	1	1	2	2	3	3	4	11	28	39	2790
443	2	74	24.2	2	2	2	2	3	2	1	2	2	2	1	2	2	3	10	52	49	1155
444	1	78	24.8	1	2	2	2	2	2	1	2	2	2	2	3	2	2	7	71	47	1386
445	2	69	27.9	1	1	2	2	1	1	2	2	2	2	2	2	1	2	11	70	51	1155
446	2	86	20.8	1	2	1	1	2	2	1	2	1	2	2	3	3	3	7	62	48	495
447	2	70	25.5	2	2	2	2	2	2	1	2	1	2	2	2	1	3	4	24	37	3132
448	2	88	32	1	2	2	2	1	1	1	1	2	1	2	2	2	2	17	73	49	462
449	2	65	22.8	2	2	2	2	2	2	1	2	1	2	2	2	3	2	9	39	46	1617
450	2	93	31.1	1	2	2	2	2	1	1	1	2	2	2	2	3	1	12	76	54	577.5
451	2	93	18.2	1	3	1	2	1	2	2	2	1	2	2	2	2	2	14	59	46	808.5
452	2	79	20	2	2	2	2	2	2	2	2	2	2	2	2	1	4	3	24	34	3279
453	1	59	26.6	2	2	2	2	2	2	2	2	2	2	2	2	1	4	2	23	35	3963
454	2	49	22.7	1	1	2	2	2	2	2	2	2	2	2	2	1	4	4	46	48	2541
455	2	51	22	2	2	2	2	3	2	2	2	2	2	2	2	3	4	5	26	38	3483
456	1	69	19.9	2	2	2	2	2	2	2	2	1	1	2	2	1	4	7	43	37	2772
457	2	74	24	1	1	1	2	2	1	1	1	1	1	2	2	2	4	14	71	50	330
458	1	84	22	1	2	2	2	2	2	2	2	2	2	2	2	3	4	4	23	35	2448
459	1	77	24.9	1	2	2	2	2	2	2	2	2	2	2	2	1	4	5	28	44	1386
460	1	80	23.8	1	2	2	2	2	2	1	2	2	1	2	2	1	3	12	30	41	1039.5
461	1	84	20.2	1	3	1	2	2	1	1	2	2	1	2	1	1	3	12	60	47	594
462	1	91	20	1	2	2	2	2	1	1	1	2	2	2	2	1	3	15	28	36	2772
463	1	79	24.1	1	2	2	2	2	2	1	1	1	2	2	2	3	4	7	27	34	3003
464	2	68	21.9	1	1	2	2	2	2	1	2	2	2	2	2	1	3	7	70	53	2772
465	2	55	21.5	2	2	2	2	3	2	2	2	2	2	1	2	1	4	5	27	50	1386
466	2	73	18.7	1	2	1	2	2	2	1	1	2	2	2	2	1	4	11	71	49	1155
467	1	55	23.1	2	2	2	2	3	2	2	2	2	2	2	2	1	4	6	25	34	3039
468	2	90	26.3	1	2	2	2	2	2	1	2	2	2	1	2	2	3	12	72	54	924
469	2	60	22.2	1	2	2	2	3	1	2	2	2	1	2	2	1	3	21	72	47	1188
470	2	61	30.4	1	3	2	2	2	1	1	2	1	2	2	2	1	4	20	59	48	330
471	2	80	17.9	2	2	2	2	2	1	1	1	2	2	2	2	1	4	16	32	40	1455
472	1	80	25	1	2	2	2	2	2	1	2	1	2	2	2	3	4	10	32	37	2399
473	2	82	25.3	1	2	2	2	2	2	1	2	2	2	2	3	1	3	11	35	43	1848
474	1	81	22.6	1	2	2	2	2	1	2	2	2	2	1	2	3	2	9	63	46	924
475	1	82	24	2	2	2	2	3	2	1	2	2	2	1	3	1	4	14	78	46	1155
476	1	93	21.3	1	3	1	2	1	1	1	2	1	2	2	2	2	2	17	64	47	594
477	1	79	32.5	1	3	2	2	2	1	1	2	1	2	2	2	1	4	21	52	49	535
478	1	60	25	2	2	2	2	2	2	1	1	1	2	2	1	1	3	10	45	37	2772
479	1	74	25.5	2	2	2	2	2	1	2	1	1	2	2	1	1	3	16	45	49	1386
480	2	72	20.8	1	1	2	2	1	1	2	2	2	2	2	3	1	3	16	31	47	495
481	1	96	20.8	2	2	2	2	3	1	2	1	1	2	2	2	3	4	16	29	41	2079
482	2	79	23.1	1	2	2	2	2	1	1	2	2	2	2	1	3	2	13	32	48	495
483	2	79	26.8	1	2	2	2	2	2	1	2	1	2	2	2	1	3	16	28	46	1848
484	2	69	28.2	2	2	2	2	2	2	1	2	2	2	1	2	2	3	11	35	47	1386
485	1	68	21.9	2	2	2	2	3	2	1	2	2	2	2	2	1	3	5	27	37	4105
486	1	54	29.4	1	3	2	2	2	2	2	2	1	2	2	2	1	3	3	25	36	4003
487	2	79	20	2	2	2	2	2	2	1	2	2	2	2	2	3	4	6	28	37	2901
488	1	76	21.9	1	3	2	2	2	2	2	2	1	2	2	2	3	4	5	28	36	2541
489	2	58	28	1	1	2	2	1	1	1	1	1	2	2	2	1	4	17	69	50	577.5
490	2	84	25.8	2	2	2	2	3	1	1	1	1	2	1	2	2	3	16	57	46	1270.5
491	1	62	22	2	2	2	2	2	2	2	2	2	2	2	2	1	3	3	31	34	3141
492	1	90	23.8	1	3	2	2	2	1	1	1	1	2	2	1	3	1	18	38	42	495
493	2	53	26.4	2	2	2	2	2	2	2	2	2	2	2	2	3	4	4	37	37	2328
494	2	61	18.2	2	2	2	2	3	1	2	2	2	2	2	2	1	4	16	33	40	1857
495	2	84	14	1	1	1	2	2	1	2	2	2	2	2	2	3	2	14	63	48	924
496	1	82	24	1	1	2	2	2	2	1	2	2	2	2	2	1	4	7	61	45	1848
497	1	73	22.4	1	2	2	2	2	2	1	1	1	2	2	1	1	4	5	33	33	3412
498	1	55	31.5	2	2	2	2	2	2	1	2	2	2	2	3	1	4	8	29	35	2919
499	1	55	31.5	2	2	2	2	2	2	1	2	2	2	2	3	1	4	8	29	35	2919
500	2	72	19.1	1	1	2	2	1	2	2	2	2	2	2	1	1	3	14	38	40	1848
501	1	86	23	1	2	1	2	2	2	1	2	1	1	2	2	3	4	17	31	48	924
502	1	57	17.8	1	3	2	2	2	1	2	2	2	2	2	2	1	3	11	29	36	3603
503	2	73	26.2	1	2	2	2	2	1	2	2	2	2	1	2	2	3	11	69	47	1386
504	1	78	24.1	1	3	2	2	2	1	2	1	1	2	2	2	1	3	19	58	45	495
505	1	68	20.3	1	3	1	2	3	2	2	2	2	2	2	2	1	4	9	35	41	1848
506	1	95	21.6	1	2	2	2	2	2	1	2	2	2	2	2	3	4	8	26	37	2079
507	2	68	25.3	1	3	1	2	2	1	1	1	2	2	2	1	1	3	17	64	46	495
508	2	74	25.5	1	2	2	2	2	1	1	1	1	2	2	2	1	4	19	32	40	3003
509	1	82	21.5	1	2	2	2	2	1	2	2	2	2	2	3	2	2	15	27	40	2310
510	1	79	30	1	2	2	2	2	1	1	2	2	2	2	2	3	4	10	29	37	2772
511	2	66	35.3	2	2	2	2	2	1	1	1	2	2	1	2	2	2	12	67	46	1039.5
512	2	78	26	1	1	2	2	1	2	1	2	2	2	2	3	1	3	6	27	34	3272
513	1	79	24.2	1	3	2	2	2	2	1	2	2	2	2	1	2	2	8	43	43	1155
514	2	72	20.8	1	1	2	2	1	1	1	2	2	2	2	2	1	4	15	38	43	1155
515	1	70	24.2	2	2	2	2	3	1	1	2	2	2	2	2	1	2	16	33	39	2772
516	1	54	28.7	1	3	2	2	2	2	1	1	2	2	2	2	3	4	8	28	41	4296
517	2	78	23.1	1	2	2	2	2	2	1	1	1	2	2	2	1	4	10	34	37	3465
518	1	86	24.7	1	2	2	2	2	1	1	2	2	2	2	2	3	1	14	34	43	2079
519	1	60	22.3	2	2	2	2	3	2	2	2	2	2	2	2	3	4	7	24	34	3714
520	1	55	22.5	1	3	2	2	1	2	1	2	2	2	2	2	1	4	5	28	38	2541
521	1	88	24.1	2	2	1	2	2	1	1	1	1	1	2	3	3	1	23	63	47	990
522	1	73	21.8	1	2	2	2	2	2	1	2	2	2	2	2	1	4	13	58	46	1386
523	1	60	25	2	2	2	2	2	1	1	1	1	2	2	2	3	2	9	28	41	3323
524	1	79	32.5	1	2	2	2	3	1	1	2	1	2	2	3	1	3	9	27	42	2772
525	2	76	22.9	1	2	2	2	3	1	2	2	2	2	2	3	1	3	7	24	36	3132
526	2	58	21.3	2	1	2	2	3	2	2	2	1	2	2	2	1	4	8	68	44	2310
527	1	68	21.5	2	2	1	1	1	2	1	2	1	2	2	2	2	3	11	30	37	1155
528	2	69	22.5	1	3	2	2	2	2	1	2	2	2	2	3	1	4	15	46	41	577.5
529	1	62	28.3	2	1	2	2	1	2	1	2	2	2	2	2	3	3	10	34	44	495
530	1	60	26.6	1	3	2	2	2	2	2	1	2	2	2	2	1	4	17	44	47	1155
531	2	83	30.7	1	3	2	2	1	1	1	2	1	2	2	2	2	4	21	50	43	462
532	2	66	23	1	3	2	2	2	2	2	2	1	1	2	1	1	3	9	22	34	1800
533	1	82	25.4	2	2	2	2	3	1	2	2	1	1	2	2	3	1	21	26	46	464
